# Supplementary material for: Diachronic Atlas of Comparative Linguistics (DiACL)—A database for ancient language typology
Source: PLoS One. 2018 Oct 11;13(10):e0205313. doi: 10.1371/journal.pone.0205313 (PMC6181559; doi:10.1371/journal.pone.0205313)
Supplement: S3 Appendix — (TXT) [file pone.0205313.s003.txt]

For blocks of interdependent feature variants, illicit value combinations are provided (columns)l

Nominal morphology|Case marking|CASE-FIRST    1
Nominal morphology|Case marking|CASE-LAST    1

Nominal morphology|Definiteness marking|DEF.ART    0    0    0    0    1    1    1    1    0    0
Nominal morphology|Definiteness marking|N-DEF    0    0    1    1    0    0    1    1    0    0
Nominal morphology|Definiteness marking|ADJ-DEF    0    1    0    1    0    1    0    1    0    0
Nominal morphology|Definiteness marking|DEF-LAST    1    1    1    1    1    1    1    1    0    1
Nominal morphology|Definiteness marking|DEF-FIRST    1    1    1    1    1    1    1    1    1    0

Nominal morphology|Nominal cases|GEN/DAT    1    1    1    1
Nominal morphology|Nominal cases|DAT    1    0    1    0
Nominal morphology|Nominal cases|GEN    1    1    0    1

Verbal morphology|present progressive, A|PROG:NO-A-AGR    1    1    1
Verbal morphology|present progressive, A|PROG:A-AGR-FULL    1    1    0
Verbal morphology|present progressive, A|PROG:A-Gender-AGR    1    0    1

Verbal morphology|present progressive, DAT|PROG:NO-DAT-AGR    1    1    1
Verbal morphology|present progressive, DAT|PROG:DAT-AGR-FULL    1    1    0
Verbal morphology|present progressive, DAT|PROG:DAT-Gender-AGR    1    0    1

Verbal morphology|present progressive, O|PROG:NO-O-AGR    1    1    1
Verbal morphology|present progressive, O|PROG:O-AGR-FULL    1    1    0
Verbal morphology|present progressive, O|PROG:O-Gender-AGR    1    0    1

Verbal morphology|simple PAST, A|PST:NO-A-AGR    1    1    1
Verbal morphology|simple PAST, A|PST:A-AGR-FULL    1    1    0
Verbal morphology|simple PAST, A|PST:A-Gender-AGR    1    0    1

Nominal morphology|Nominal cases|<7 Cases    0    0    0    0    0    0    0    0    0    0    0    0    0    0    0    1    1    1    1    1    1    1    1    1    1    1    1    1    1    1    1
Nominal morphology|Nominal cases|OBL-Cases    1    1    1    1    1    1    1    1    1    1    1    1    1    1    1    0    0    0    0    0    0    0    0    0    0    0    0    0    0    0    0
Nominal morphology|Nominal cases|DAT    0    0    0    0    0    0    0    0    1    1    1    1    1    1    1    1    0    0    0    0    0    0    0    0    1    1    1    1    1    1    1
Nominal morphology|Nominal cases|GEN    0    0    0    0    1    1    1    1    0    0    0    0    1    1    1    1    0    0    0    0    1    1    1    1    0    0    0    0    1    1    1
Nominal morphology|Nominal cases|O-case    0    0    1    1    0    0    1    1    0    0    1    1    0    0    1    1    0    0    1    1    0    0    1    1    0    0    1    1    0    0    1
Nominal morphology|Nominal cases|VOC    0    1    0    1    0    1    0    1    0    1    0    1    0    1    0    1    0    1    0    1    0    1    0    1    0    1    0    1    0    1    0

Nominal morphology|Pronominal Cases|<7 Cases    0    0    0    0    0    0    0    1    1    1    1    1    1    1    1
Nominal morphology|Pronominal Cases|OBL-Cases    1    1    1    1    1    1    1    0    0    0    0    0    0    0    0
Nominal morphology|Pronominal Cases|A≠O    0    0    0    0    1    1    1    1    0    0    0    0    1    1    1
Nominal morphology|Pronominal Cases|DAT≠O    0    0    1    1    0    0    1    1    0    0    1    1    0    0    1
Nominal morphology|Pronominal Cases|VOC    0    1    0    1    0    1    0    1    0    1    0    1    0    1    0

Verbal morphology|simple PAST, DAT|PST:NO-DAT-AGR    1    1    1
Verbal morphology|simple PAST, DAT|PST:DAT-AGR-FULL    1    1    0
Verbal morphology|simple PAST, DAT|PST:DAT-Gender-AGR    1    0    1

Verbal morphology|simple PAST, O|PST:NO-O-AGR    1    1    1
Verbal morphology|simple PAST, O|PST:O-AGR-FULL    1    1    0
Verbal morphology|simple PAST, O|PST:O-Gender-AGR    1    0    1

Word order|Clitic pronouns finite verb|2nd position    1    1
Word order|Clitic pronouns finite verb|OV    1    0
Word order|Clitic pronouns finite verb|VO    0    1

Word order|Clitic pronouns infinitive|2nd position    1    1
Word order|Clitic pronouns infinitive|OV    1    0
Word order|Clitic pronouns infinitive|VO    0    1

Word order|Clitic pronouns participle|2nd position    1    1
Word order|Clitic pronouns participle|OV    1    0
Word order|Clitic pronouns participle|VO    0    1

Word order|Main clauses|SOV    0    1    1    1    0    1    0    0
Word order|Main clauses|SVO    0    1    0    1    1    0    1    0
Word order|Main clauses|V2    0    1    1    1    1    1    1    1
Word order|Main clauses|VSO    0    1    1    0    1    0    0    1

Word order|Subordinate clause|SOV    0    1    1    1    0    1    0    0
Word order|Subordinate clause|SVO    0    1    0    1    1    0    1    0
Word order|Subordinate clause|V2    0    1    1    1    1    1    1    1
Word order|Subordinate clause|VSO    0    1    1    0    1    0    0    1
